# Supplementary material for: Leptospiral flagellar sheath protein FcpA interacts with FlaA2 and FlaB1 in Leptospira biflexa
Source: PLoS One. 2018 Apr 10;13(4):e0194923. doi: 10.1371/journal.pone.0194923 (PMC5892894; doi:10.1371/journal.pone.0194923)
Supplement: S1 Table — Underlining indicates a restriction enzyme site. (XLSX) [file pone.0194923.s006.xlsx]

## Sheet: Sheet1
		S1 Table. Primer sequences used in this study
		Target	Primer sequence (5´→ 3´)
			Forward	Reverse
		Spectinomycin resistance cassette (pCjSpLe94)	ACGATGACAAGCTTGCTTAAGAGCTTAAGCATAGACG	CCGAAGTTCCTATACAAAGTAAGCACCTGTTATTGC
		pCjTKS2	GTATAGGAACTTCGGCGCGCCGCTCTAGACCCCTATA	CAAGCTTGTCATCGTCATCCTTGTAATCGATATCATGAT
		FcpA	AGAATGCGGCCGCAATGAAGATTATAAAGTATCTCC	CCGCCTCGAGTTATTGTGCTACCGAAATAACC
		FlaA2	CGGCGCGGCCGCAATGGGGAAATTAGGAATGACCA	GCCGCTCGAGTTACCAATTGTCCTTAATTTCAGAACC
		FlaA2-1	CGGCGCGGCCGCAATGGGGAAATTAGGAATGACCA	CCGCCTCGAGTTCATCGAATACATCTTTGATGAG
		FlaA2-2	CGGCGCGGCCGCAATGGGGAAATTAGGAATGACCA	CCGCCTCGAGGTCTTTATAATCTCTGAATTTAGC
		FlaA2-3	CGGCGCGGCCGCAATGGGGAAATTAGGAATGACCA	CCGCCTCGAGGTCTGTTCTCACTTGTAAATC
		FlaA2-4	GAATGCGGCCGCAAAAACCGTACCAGAAGATGGTGGG	GCCGCTCGAGTTACCAATTGTCCTTAATTTCAGAACC
		FlaA2-5	GAATGCGGCCGCAAAAACCGTACCAGAAGATGGTGGG	CCGCCTCGAGGTCTGTTCTCACTTGTAAATC
		FlaA2-6	GAATGCGGCCGCAAAAACCGTACCAGAAGATGGTGGG	CCGCCTCGAGGTCTTTATAATCTCTGAATTTAGC
		FlaA2-7	GAATGCGGCCGCAGTAACACATAATATCCGTTTG	GCCGCTCGAGTTACCAATTGTCCTTAATTTCAGAACC
		FlaB1	GAATGCGGCCGCAATGATTATCAACCACAACGTAAGTGCG	CCGCCTCGAGTTACTGGAGCAATCTCATCAC
		FlaB1-1	GAATGCGGCCGCAATGATTATCAACCACAACGTAAGTGCG	CCGCCTCGAGGTTGAGTCGAGCAAACGCTCC
		FlaB1-2	GAATGCGGCCGCAATGATTATCAACCACAACGTAAGTGCG	CCGCCTCGAGCACGGAGTTTGCTTTTCCTGC
		FlaB1-3	GAATGCGGCCGCACGACTCAACCCAACTGCTAGTATG	CCGCCTCGAGCACGGAGTTTGCTTTTCCTGC
		FlaB1-4	GAATGCGGCCGCACCAACTGCTAGTATGTGGTTC	CCGCCTCGAGTTACTGGAGCAATCTCATCAC
		GST/FcpA	GGGGCCCCTGGGATCCCAAACTCAGCCTGCGAACGC	GGCCGCTCGAGTCGATTATTGTGCTACCGAAATAACC
		Primer name	Sequence (5´→ 3´)
		TnS1	CCGTGAAGTCTTCTGGCACCAAG
		TnSN1	CTGCAATTCTATCTATAGCTTCCTC
		Underlines indicate a restriction enzyme site
